# Supplementary material for: Optimizing DNA Extraction Methods for Nanopore Sequencing of Neisseria gonorrhoeae Directly from Urine Samples
Source: J Clin Microbiol. 2020 Feb 24;58(3):e01822-19. doi: 10.1128/JCM.01822-19 (PMC7041563; doi:10.1128/JCM.01822-19)
Supplement: Supplemental file 2 [file JCM.01822-19-s0002.xlsx]

## Sheet: Sheet1
Run name	Sample type	Sample ID	Sample name	Barcode	Human bases (guppy)	Human reads (guppy)	Human bases (porechop)	Human reads (porechop)	Human bases	Human reads	Total bases (porechop)	Total reads (porechop)	Bacterial bases	Bacterial reads	Viral bases	Viral reads	Total bases (guppy)	Total reads (guppy)	Total gigabases	Total reads	N. gonorrhoeae bases	N. gonorrhoeae megabases	N. gonorrhoeae reads	Percentage of bacterial bases N. gonorrhoeae	Percentage of all bases human	Median read average PHRED-scaled base quality	Min read average PHRED-scaled base quality	Max read average PHRED-scaled base quality	Mean coverage of N. gonorrhoeae reference genome	Bases of N. gonorrhoeae coverage at ≥1 depth	Bases of N. gonorrhoeae coverage at ≥5 depth	Bases of N. gonorrhoeae coverage at ≥10 depth	Percent N. gonorrhoeae coverage at ≥1 depth	Percent N. gonorrhoeae coverage at ≥5 depth	Percent N. gonorrhoeae coverage at ≥10 depth	Median coverage, 23S copy 1	Median coverage, 23S copy 2	Median coverage, 23S copy 3	Median coverage, 23S copy 4	Median coverage, gyrA	Median coverage, gyrB	Median coverage, mtrR	Median coverage, parC	Median coverage, penA	Median coverage, pilQ	Median coverage, ponA	Median coverage, rpsJ	Percentage of gene with ≥1 depth coverage, 23S copy 1	Percentage of gene with ≥1 depth coverage, 23S copy 2
202_UB_UBS	Urine, boric acid	BR202	202UB	BC04	10914408	3856	106476813	37335	117391221	41191	1116442007	353933	1630772632	471474	591461	172	3151446783	956104	3.25792	993439	64888431	64.8884	19305	0.03979	0.0360325	21.8673	11.6735	26.3651	22.5759	2094441	1997902	1742392	97.2385	92.7565	80.8939	15	64	26	17	27	12	7	21	15	24	45	21	100	100
206_UB_UBS	Urine, boric acid	BR206	206UB	BC06	841842	815	461447237	139497	462289079	140312	485688758	146719	160950750	41632	21297	7	172291859	47766	0.633739	187263	94562396	94.5624	25417	0.587524	0.729463	20.2297	9.58786	25.7731	40.8931	2118594	2082820	2021071	98.3598	96.699	93.8321	34	89	47	29	36	27	7	36	39	40	53	71	100	100
250_UB_UBS	Urine, boric acid	BR250	250UB	BC01	1572224	781	1257484041	465443	1259056265	466224	1515583767	553637	544736319	176305	810907	316	570058216	187480	1.82754	652923	439533643	439.534	145322	0.806874	0.688934	22.4245	10.7336	26.8737	190.253	2133249	2129139	2127004	99.0402	98.8494	98.7503	100	670.5	222	77	146	117	188	227	162	208	245	352	100	100
271_UB_UB-S	Urine, boric acid	BR271	271UB	BC06	1819139	583	1385821665	403801	1387640804	404384	4394401865	1185667	2762524100	688192	9586899	2584	3205610941	809978	4.59143	1213779	878844084	878.844	219757	0.318131	0.302224	22.527	9.54053	27.2439	384.181	2140511	2137547	2133882	99.3774	99.2398	99.0696	261	1025	509	349	356	330	193	430	387	428	569	664	100	100
294_UB_UB-S	Urine, boric acid	BR294	294UB	BC12a	367381	162	367381	162	734762	324	161364350	32877	146372062	29291	290030	58	161364350	32877	0.161732	33039	84349618	84.3496	16613	0.576269	0.00454309	22.6416	10.0499	26.2344	36.9207	2136367	2127678	2107575	99.185	98.7816	97.8483	25	69	38	42	48	25	36	38	34	39	80	68	100	100
301_UB_UBS	Urine, boric acid	BR301	301UB	BC08	767819	347	1016188760	306753	1016956579	307100	2004011129	580776	855168869	222851	24023	7	892491758	240239	1.90868	546992	443794771	443.795	118803	0.518956	0.532806	22.4911	9.96928	27.6664	192.864	2134332	2131379	2128398	99.0905	98.9534	98.815	119	566	263	156	136	121	182	237	149	186	258	346	100	100
303_UB_UBS	Urine, boric acid	BR303	303UB	BC05	1168668	671	1265289931	414861	1266458599	415532	1282808095	420446	40416357	11176	116314	41	44559476	13147	1.30985	428008	26178639	26.1786	7439	0.647724	0.966873	21.5625	10.2669	26.4371	11.3796	2126453	1928691	934046	98.7247	89.5432	43.3649	5	40	7	12	15	8	9	7	8	8	28	20	99.9656	100
304_UB_UBS	Urine, boric acid	BR304	304UB	BC01	363530	243	134540235	31434	134903765	31677	145899422	34073	64353329	14104	124470	21	70063975	15761	0.204604	47195	29417036	29.417	5929	0.457118	0.65934	22.7277	10.7956	28.2509	13.7752	1997907	1662036	1129528	92.7567	77.1632	52.4405	13	38	41	15	15	2	6	11	20	18	33	30	100	100
314_UB_UBS	Urine, boric acid	BR314	314UB	BC08	1030018	269	1038906607	209922	1039936625	210191	2023486148	404983	927963897	178450	66339	13	990760883	192174	2.02967	402096	735933452	735.933	135437	0.793063	0.512368	22.6244	12.029	27.4281	324.909	2131947	2128595	2125544	98.9798	98.8241	98.6825	289	587	492	469	288	242	302	369	297	348	521	729	100	100
315_UB_UBS	Urine, boric acid	BR315	315UB	BC02	632731	876	416843701	107187	417476432	108063	605069611	156951	580449932	141309	4735559	1046	612088923	158991	1.02893	266178	258089956	258.09	61968	0.444638	0.405737	22.0725	10.1364	26.4763	110.984	2136665	2129501	2125138	99.1988	98.8662	98.6636	55	240	151	145	99	56	153	134	101	125	145	267	100	100
202_UB_UBS	Urine, boric acid & saponin	BR202	202UBS	BC05	19145617	5412	25825145	8088	44970762	13500	1127893604	318727	1902872412	500205	1007215	270	3347517627	912010	3.37334	920098	56960	0.05696	16	2.99337e-05	0.0133312	22.7207	9.97415	27.2613	1.10256	12168	0	0	0.564923	0	0	0	0	0	0	0	0	0	0	0	0	0	0	0	0
206_UB_UBS	Urine, boric acid & saponin	BR206	206UBS	BC07	2383756	986	276128605	95448	278512361	96434	347082088	115462	261548966	67149	239602	60	449693078	122488	0.725822	217936	6649514	6.64951	1954	0.0254236	0.38372	20.1768	10.2877	26.7552	8.41921	721856	348870	210052	33.5136	16.197	9.75207	0	31	0	1	0	0	0	1	0	0	0	7	0	88.9387
250_UB_UBS	Urine, boric acid & saponin	BR250	250UBS	BC02	255339	76	83268090	32053	83523429	32129	180707012	57876	180583070	46111	1910098	546	209960596	54200	0.293229	86253	528461	0.528461	148	0.00292641	0.284841	22.3239	11.0329	26.9215	3.45603	141145	20531	16316	6.55293	0.953191	0.757502	0	0	0	0	0	0	0	0	0	0	0	0	0	0
271_UB_UB-S	Urine, boric acid & saponin	BR271	271UBS	BC04	95807	21	44374262	11793	44470069	11814	184845146	43138	126000793	27146	826604	186	147941688	32225	0.192316	44018	100697	0.100697	21	0.000799178	0.231234	23.0591	11.4266	27.3293	2.08523	41946	4353	0	1.94742	0.202096	0	0	0	0	0	0	0	0	0	0	0	0	0	0	0
294_UB_UB-S	Urine, boric acid & saponin	BR294	294UBS	BC10	327571	174	327571	174	655142	348	297538923	67938	254259711	56958	1743384	382	297538923	67938	0.297866	68112	74715	0.074715	10	0.000293853	0.00219945	22.7269	9.53269	26.8387	1	47603	0	0	2.21006	0	0	0	0	0	0	0	0	0	0	0	0	0	0	0	0
301_UB_UBS	Urine, boric acid & saponin	BR301	301UBS	BC09	441732	199	647375421	189807	647817153	190006	1294704179	353127	572969143	138905	4446187	1101	606242996	148806	1.25362	338613	176655227	176.655	42648	0.308315	0.516758	22.9074	10.671	27.2272	77.2332	2129952	2120721	2098876	98.8871	98.4586	97.4444	19	245	137	61	70	63	85	75	103	43	174	172	100	100
303_UB_UBS	Urine, boric acid & saponin	BR303	303UBS	BC06	971904	317	331739360	121342	332711264	121659	698402079	213309	767236335	182944	11573587	2992	933261341	228326	1.265	349668	296595	0.296595	90	0.000386576	0.263013	21.9591	10.8526	26.8481	2.33589	114343	15215	242	5.3086	0.706386	0.0112353	0	0	0	0	0	0	0	0	0	0	0	0	0	0
304_UB_UBS	Urine, boric acid & saponin	BR304	304UBS	BC02	247601	77	22513468	7253	22761069	7330	45218746	12894	109565532	26174	1144185	271	132867248	32205	0.155381	39458	7817	0.007817	2	7.13454e-05	0.146486	23.5967	10.3239	27.4892	1	7253	0	0	0.336735	0	0	0	0	0	0	0	0	0	0	0	0	0	0	0	0
314_UB_UBS	Urine, boric acid & saponin	BR314	314UBS	BC09	11735268	2404	335713347	103861	347448615	106265	2304616841	541403	1077128144	224865	400772	94	1792330508	386670	2.12804	490531	1072911	1.07291	204	0.000996085	0.163271	23.385	11.1569	27.7567	3.54503	245601	53795	24919	11.4025	2.49754	1.15691	0	1	0	0	0	0	0	0	0	4	1	0	0	96.8987
315_UB_UBS	Urine, boric acid & saponin	BR315	315UBS	BC04	33440	84	22181829	8087	22215269	8171	28623949	9987	8756409	2151	9847756	2194	19894350	5348	0.0420762	13435	3549353	3.54935	872	0.405343	0.527977	20.163	8.80894	26.6213	5.77591	556994	217901	103891	25.8595	10.1165	4.82334	0	0	0	0	1	0	0	14	0	0	0	0	18.257	46.4507
271_C_CB	Urine, cobas tube	BR271	271C	BC01	1541659	505	1769262173	424210	1770803832	424715	1845806700	441800	129146136	27880	246694	58	147885814	32592	1.91715	456802	86965746	86.9657	18428	0.67339	0.923666	22.3472	8.5409	27.4107	39.5285	2053509	1892022	1737497	95.3381	87.8408	80.6667	27	125	80	61	30	0	4	48	70	41	77	115	100	100
294_C_CB	Urine, cobas tube	BR294	294C	BC08	1268284	1306	3440797883	1620435	3442066167	1621741	3450731590	1630688	6354163	2474	34183	14	8993696	5514	3.44979	1625949	3669116	3.66912	1444	0.577435	0.997761	17.5671	8.41189	26.5459	2.07382	1586274	85448	0	73.6458	3.96709	0	0	4	4	0	2	1	2	0	2	1	2	2	36.3073	95.4514
301_C_CB	Urine, cobas tube	BR301	301C	BC01	1740611	1722	1340775049	674651	1342515660	676373	1346598660	678957	14755962	6019	31343	13	18328592	9634	1.3591	684285	12138615	12.1386	4955	0.822624	0.987795	19.5071	8.70031	26.7797	5.21641	2089487	1130710	103415	97.0085	52.4954	4.80124	3	22	6	1	5	2	4	3	2	4	7	8	88.3224	100
315_C_CB	Urine, cobas tube	BR315	315C	BC04	2129046	2566	176175984	101452	178305030	104018	176565284	101993	5983632	2873	70439	35	9232721	7950	0.185409	109402	5644248	5.64425	2685	0.943281	0.961686	17.838	8.30476	26.798	2.69268	1853948	229163	4632	86.0731	10.6393	0.21505	2	8	5	1	2	2	2	1	1	4	3	4	75.8526	99.621
271_C_CB	Urine, cobas tube with bead beating	BR271	271CB	BC02	2184207	972	2341915631	747847	2344099838	748819	2435052836	776235	158567056	44722	268790	77	183694628	53210	2.52561	801057	106342765	106.343	29937	0.670649	0.928132	22.5743	10.951	27.1419	46.3058	2119599	2072957	1995511	98.4065	96.241	92.6455	34	184	78	35	36	17	3	46	56	62	76	84	100	100
294_C_CB	Urine, cobas tube with bead beating	BR294	294CB	BC09	1516729	1759	3788394033	2085181	3789910762	2086940	3798811663	2098820	5069834	2383	37965	19	8390330	6601	3.79678	2091782	2282283	2.28228	1064	0.450169	0.99819	17.1042	7.71978	25.121	1.6225	1242109	16955	0	57.6673	0.787169	0	0	5	0	0	1	1	0	2	1	1	1	0	15.9146	100
301_C_CB	Urine, cobas tube with bead beating	BR301	301CB	BC02	1656489	1664	1279194186	636018	1280850675	637682	1282833485	639494	8776827	3508	20663	11	11205506	6568	1.2904	642586	8292492	8.29249	3294	0.944817	0.9926	18.7249	7.96836	25.6876	3.73607	1991016	584578	29781	92.4368	27.1402	1.38264	3	12	11	3	2	0	0	3	7	4	7	5	99.8967	100
315_C_CB	Urine, cobas tube with bead beating	BR315	315CB	BC05	2043795	2440	182537860	105591	184581655	108031	183000299	106196	7551575	3581	53184	27	10563144	8297	0.193101	113888	7257797	7.2578	3395	0.961097	0.955881	18.4695	8.10694	26.1111	3.28138	1968754	430829	16163	91.4032	20.0021	0.750399	1	20	7	1	2	1	4	3	3	5	3	1	67.1374	100
202_D	Urethral Swab	BR202	202D	BC06	36554427	14497	2629220	1052	39183647	15549	673417562	204294	9579109778	2663957	2452116	852	16526054229	4935546	16.5287	4936598	3627260	3.62726	1061	0.000378664	0.00237065	21.5524	10.9275	25.9082	2.9344	1139119	203846	17573	52.8858	9.46395	0.815861	0	6	1	2	1	0	0	0	1	0	0	1	21.6672	100
206_D	Urethral Swab	BR206	206D	BC07	32872301	14681	14045779	6275	46918080	20956	127181737	56149	4933802681	1868490	22891976	8730	8728332805	3688764	8.74238	3695039	170164	0.170164	66	3.44894e-05	0.00536674	21.2371	10.8446	26.5164	1.15321	113409	398	0	5.26523	0.0184779	0	0	0	0	0	0	0	0	0	0	0	0	0	0	0
250_D	Urethral Swab	BR250	250D	BC07	12187390	7066	88743673	43445	100931063	50511	459741528	205274	6956721506	2831028	1246840	511	7852015659	3295248	7.94076	3338693	1409699	1.4097	667	0.000202638	0.0127105	20.1514	10.1255	26.4018	1.41011	869971	245	0	40.3901	0.0113746	0	0	0	2	0	0	0	1	0	0	0	2	2	37.444	24.0868
271_D	Urethral Swab	BR271	271D	BC01	17999489	7023	207237680	58459	225237169	65482	262436381	71912	459885494	108542	4219908	1009	1810215011	463266	2.01745	521725	162264982	162.265	41636	0.352838	0.111644	20.1628	10.2475	26.0787	69.7384	2133518	2117451	2074932	99.0527	98.3068	96.3327	41	226.5	79	80	96	40	43	55	178	109	139	270	100	100
301_D	Urethral Swab	BR301	301D	BC02	3398908	3892	2267345521	1093493	2270744429	1097385	2282182739	1104961	38156804	14514	76658	37	45358462	24428	2.3127	1117921	32548498	32.5485	12452	0.85302	0.981857	18.3827	8.78539	26.4027	13.7836	2126618	2013967	1316303	98.7324	93.5023	61.1119	6	44	21	8	12	7	9	21	16	23	24	21	99.9311	100
303_D	Urethral Swab	BR303	303D	BC08	4779310	5351	1944292161	1172354	1949071471	1177705	1948475284	1178047	10323783	5394	81418	44	17560750	15253	1.96185	1187607	9436693	9.43669	4903	0.914073	0.993485	18.0644	9.29555	27.0489	4.11566	2042247	738060	47055	94.8153	34.2659	2.18462	2	16	9	2	2	4	5	0	2	8	5	4	73.4757	100
304_D	Urethral Swab	BR304	304D	BC05	4064352	5090	272697153	167609	276761505	172699	273117103	168557	2333582	1218	84397	47	8149886	10503	0.280847	178112	1845275	1.84527	964	0.790748	0.985453	16.223	6.98243	27.5	1.51011	1093648	11590	0	50.7747	0.538088	0	0	3	0	0	2	0	0	0	0	1	2	1	47.3992	99.0007
314_D	Urethral Swab	BR314	314D	BC06	2990424	4331	26459726	13860	29450150	18191	26540771	13963	9859199	4357	88768	42	17274411	16800	0.0437341	30660	8067982	8.06798	3532	0.81832	0.67339	16.5274	8.87561	27.2763	3.63701	1987449	564586	27149	92.2712	26.212	1.26044	0	8.5	6	2	5	6	5	4	2	6	9	4	9.09404	100
315_D	Urethral Swab	BR315	315D	BC04	3505289	5309	28066635	16878	31571924	22187	28232619	17282	7325645	3420	59369	28	14294209	18930	0.0423608	35808	6661239	6.66124	3085	0.909304	0.745309	15.1462	7.23881	26.2821	3.13229	1898767	365089	22028	88.1539	16.95	1.02269	5	15	3	0	1	2	4	3	3	4	3	5	99.4833	100
[truncated: 22 more columns]
